# Supplementary material for: Topical Application of Galgeunhwanggeumhwangryeon-Tang Recovers Skin-Lipid Barrier and Ameliorates Inflammation via Filaggrin-Thymic Stromal Lymphopoietin-Interleukin 4 Pathway
Source: Medicina (Kaunas). 2021 Dec 20;57(12):1387. doi: 10.3390/medicina57121387 (PMC8708970; doi:10.3390/medicina57121387)
Supplement: Supplementary file 1 [file medicina-57-01387-s001.zip]

Archive with 1 entries (1 files):
- medicina-1488857-supplementary.pdf
